# Supplementary material for: Oreocharis wumengensis, a new species of Gesneriaceae from northeastern Yunnan, China
Source: PhytoKeys. 2020 Aug 26;157:113–9. doi: 10.3897/phytokeys.157.33071 (PMC7467976; doi:10.3897/phytokeys.157.33071)
Supplement: XML Treatment for Oreocharis wumengensis [file phytokeys.157.33071-treatment1.xml]

<!DOCTYPE tp:taxon-treatment
  PUBLIC "-//TaxonX//DTD Taxonomic Treatment Publishing DTD v0 20100105//EN" "tax-treatment-NSO.dtd">
<tp:taxon-treatment xmlns:tp="http://www.plazi.org/taxpub"><tp:treatment-meta><kwd-group><label>Taxon classification</label><kwd><named-content xmlns:xlink="http://www.w3.org/1999/xlink" content-type="kingdom">Plantae</named-content></kwd><kwd><named-content xmlns:xlink="http://www.w3.org/1999/xlink" content-type="order">Passeriformes</named-content></kwd><kwd><named-content xmlns:xlink="http://www.w3.org/1999/xlink" content-type="family">Paramythiidae</named-content></kwd></kwd-group><mixed-citation publication-type="journal"><person-group><name><surname>Cai</surname><given-names>Lei</given-names></name><name><surname>Liu</surname><given-names>Fang-Pu</given-names></name><name><surname>Yi</surname><given-names>Xiang-Bo</given-names></name><name><surname>Dao</surname><given-names>Zhi-Ling</given-names></name></person-group><article-title><italic><tp:taxon-name><tp:taxon-name-part taxon-name-part-type="genus" reg="Oreocharis">Oreocharis</tp:taxon-name-part> <tp:taxon-name-part taxon-name-part-type="species" reg="wumengensis">wumengensis</tp:taxon-name-part></tp:taxon-name></italic>, a new species of <tp:taxon-name><tp:taxon-name-part taxon-name-part-type="family">Gesneriaceae</tp:taxon-name-part></tp:taxon-name> from northeastern Yunnan, China</article-title><source>PhytoKeys</source><day>26</day><month>8</month><year>2020</year><volume>157</volume><fpage>113</fpage><lpage>119</lpage><pub-id pub-id-type="doi">10.3897/phytokeys.157.33071</pub-id></mixed-citation></tp:treatment-meta><tp:nomenclature><tp:taxon-name><object-id xmlns:xlink="http://www.w3.org/1999/xlink" content-type="arpha" xlink:type="simple">B7E9AE9E-9DB4-5B13-8415-850B7FB736C5</object-id>
            <tp:taxon-name-part taxon-name-part-type="genus" reg="Oreocharis">Oreocharis</tp:taxon-name-part>
            <tp:taxon-name-part taxon-name-part-type="species" reg="wumengensis">wumengensis</tp:taxon-name-part>
            <object-id xmlns:xlink="http://www.w3.org/1999/xlink" content-type="ipni" xlink:type="simple">urn:lsid:ipni.org:names:77211188-1</object-id>
          </tp:taxon-name><tp:taxon-authority>Lei Cai &amp; Z.L.Dao</tp:taxon-authority><tp:taxon-status xmlns:xlink="http://www.w3.org/1999/xlink" xlink:type="simple">sp. nov.</tp:taxon-status><xref ref-type="fig" rid="F1">Figures 1</xref><xref ref-type="fig" rid="F2">, 2</xref></tp:nomenclature><tp:treatment-sec sec-type="diagnosis" id="SECID0EJIAC"><title>Diagnosis.</title><p><italic><tp:taxon-name><tp:taxon-name-part taxon-name-part-type="genus" reg="Oreocharis">Oreocharis</tp:taxon-name-part> <tp:taxon-name-part taxon-name-part-type="species" reg="wumengensis">wumengensis</tp:taxon-name-part></tp:taxon-name></italic> resembles <italic><tp:taxon-name><tp:taxon-name-part taxon-name-part-type="genus" reg="Oreocharis">O.</tp:taxon-name-part> <tp:taxon-name-part taxon-name-part-type="species" reg="panzhouensis">panzhouensis</tp:taxon-name-part></tp:taxon-name></italic> in its floral characteristics, but can easily be distinguished from this species in the brown-pubescent, oblate petiole; the oblong, long elliptic to oblanceolate leaf blade; the glandular pubescent pedicel; the calyx 5-lobed to the base; and the apically coherent anthers.</p><fig id="F1" position="float" orientation="portrait"><object-id xmlns:xlink="http://www.w3.org/1999/xlink" content-type="doi" xlink:type="simple">10.3897/phytokeys..33071.figure1</object-id><object-id xmlns:xlink="http://www.w3.org/1999/xlink" content-type="arpha" xlink:type="simple">8BE1BC81-B4B8-5BDC-859A-8192E818E866</object-id><label>Figure 1.</label><caption><p><italic><tp:taxon-name><tp:taxon-name-part taxon-name-part-type="genus" reg="Oreocharis">Oreocharis</tp:taxon-name-part> <tp:taxon-name-part taxon-name-part-type="species" reg="wumengensis">wumengensis</tp:taxon-name-part></tp:taxon-name></italic> Lei Cai &amp; Z.L.Dao, sp. nov. <bold>A</bold> Plant in the wild <bold>B, C</bold> plants in cultivation in <abbrev xmlns:xlink="http://www.w3.org/1999/xlink" xlink:title="Kunming Botanical Garden" id="ABBRID0E3JAC" xlink:type="simple">KBG</abbrev><bold>D</bold> adaxial and abaxial leaf surfaces <bold>E</bold> inflorescence <bold>F, G</bold> side and top view of flowers <bold>H</bold> front view of flower <bold>I</bold> opened corolla with pistil and calyx <bold>J</bold> pistil with disc and calyx <bold>K</bold> opened corolla showing stamens and staminode <bold>L</bold> adnate anthers, abaxial view <bold>M</bold> adnate anthers, adaxial view. Photographed by Lei Cai.</p></caption><graphic xmlns:xlink="http://www.w3.org/1999/xlink" xlink:href="phytokeys-157-113-g001.jpg" position="float" orientation="portrait" xlink:type="simple" id="oo_445680.jpg"><uri content-type="original_file" xlink:type="simple">https://binary.pensoft.net/fig/445680</uri></graphic></fig></tp:treatment-sec><tp:treatment-sec sec-type="material" id="SECID0EXKAC"><title>Type.</title><p>China. Yunnan: Yanjin County, Miaoba Town, Liuchang Village, Houshanping, <named-content xmlns:xlink="http://www.w3.org/1999/xlink" content-type="dwc:verbatimCoordinates" xlink:type="simple"><named-content content-type="geo-json" specific-use="{&#34;type&#34;:&#34;Point&#34;,&#34;coordinates&#34;:[104.333333,27.866667]}" id="NCID0EALAC" xlink:type="simple">27°52'N, 104°20'E</named-content></named-content>, elev. ca. 1050 m, on moist rocks (cultivated in <abbrev xmlns:xlink="http://www.w3.org/1999/xlink" xlink:title="Kunming Botanical Garden" id="ABBRID0EFLAC" xlink:type="simple">KBG</abbrev>), in flowering, 3 August 2018, <italic>Lei Cai CL198</italic> (holotype: KUN!, isotype: KUN!).</p></tp:treatment-sec><tp:treatment-sec sec-type="description" id="SECID0ELLAC"><title>Description.</title><p>Perennial herb, rhizome 4–12 mm long, 3–5 mm in diameter. Leaves 8–20, basal, petiole oblate, 0.8–5.5 cm long, brown pubescent, leaf blade oblong, long elliptic to oblanceolate, 3.0–8.5 × 0.8–2.8 cm, adaxially densely appressed pubescent, abaxially pubescent, densely brown pubescent along veins, lateral veins 3–5 on each side of midrib, adaxially inconspicuous, adaxially conspicuous, apex acute, base cuneate, margin serrated, upper half obvious. Cymes axillary 2–4, inflorescence 4–10-flowered; peduncle 6.5–12 cm long, brown pubescent; bracts 2, lanceolate to elliptic, 5–7 × 1.5–3 mm, both sides appressed pubescent, margin nearly entire to denticulate; pedicel 1.5–4.5 cm long, glandular pubescent. Calyx 4–6 mm long, 5-lobed to the base, lobes unequal, linear or narrowly triangular, 4–6 mm long, ca. 1.5 mm wide, outside brown pubescent and glandular pubescent, inside glabrous. Corolla sigmoid, yellow, 2.2–2.6 cm long, outside extremely sparsely brown pubescent and densely glandular pubescent, inside glandular pubescent in the throat and on adaxial lobes, slightly contracted at the throat, 1.2–1.4 cm long, 4–7 mm in diameter; limb 2-lipped; adaxial lip 2-lobed to near base, semiorbicular, lobes 2–3 × 2–3 mm, abaxial lip 3-lobed to base, semiorbicular to oval, 6–8 × 5–7 mm. Stamens 4, 5–8 mm long, adnate to corolla 4–6 mm from base; filaments linear, glandular pubescent; anthers horseshoe shaped, coherent apically, 2-loculed, dehiscing longitudinally, connective glabrous; staminode 1, ca. 0.5 mm long, inserted ca. 1 mm from base. Disc ca. 1.5 mm high, yellow, margin undulate. Pistil 0.8–1 cm long; ovary long cylindrical, glabrous, 4–6 mm long; style 2–3 mm long, glandular pubescent; stigma bilobed, flabellate. Old Capsule linear, ca. 2 cm long.</p><fig id="F2" position="float" orientation="portrait"><object-id xmlns:xlink="http://www.w3.org/1999/xlink" content-type="doi" xlink:type="simple">10.3897/phytokeys..33071.figure2</object-id><object-id xmlns:xlink="http://www.w3.org/1999/xlink" content-type="arpha" xlink:type="simple">606AE9BC-E1B3-5D8D-8E17-64E7FE16D11B</object-id><label>Figure 2.</label><caption><p>Holotype of <italic><tp:taxon-name><tp:taxon-name-part taxon-name-part-type="genus" reg="Oreocharis">Oreocharis</tp:taxon-name-part> <tp:taxon-name-part taxon-name-part-type="species" reg="wumengensis">wumengensis</tp:taxon-name-part></tp:taxon-name></italic> Lei Cai &amp; Z.L.Dao, sp. nov. (KUN-1444080).</p></caption><graphic xmlns:xlink="http://www.w3.org/1999/xlink" xlink:href="phytokeys-157-113-g002.jpg" position="float" orientation="portrait" xlink:type="simple" id="oo_445681.jpg"><uri content-type="original_file" xlink:type="simple">https://binary.pensoft.net/fig/445681</uri></graphic></fig></tp:treatment-sec><tp:treatment-sec sec-type="phenology" id="SECID0EIMAC"><title>Phenology.</title><p>Flowering from July to August; fruiting unknown.</p></tp:treatment-sec><tp:treatment-sec sec-type="etymology" id="SECID0ENMAC"><title>Etymology.</title><p>The specific epithet ‘<italic><tp:taxon-name><tp:taxon-name-part taxon-name-part-type="genus" reg="Oreocharis"/><tp:taxon-name-part taxon-name-part-type="species" reg="wumengensis">wumengensis</tp:taxon-name-part></tp:taxon-name></italic>’ referring to the type locality where the new species was found, is located in the famous Wumeng Mountain area.</p></tp:treatment-sec><tp:treatment-sec sec-type="Vernacular name" id="SECID0E4MAC"><title>Vernacular name.</title><p>The Chinese name for the new species is “Wū Méng Mǎ Líng Jù Tái” (乌蒙马铃苣苔).</p></tp:treatment-sec><tp:treatment-sec sec-type="distribution" id="SECID0ECNAC"><title>Distribution and ecology.</title><p><italic><tp:taxon-name><tp:taxon-name-part taxon-name-part-type="genus" reg="Oreocharis">Oreocharis</tp:taxon-name-part> <tp:taxon-name-part taxon-name-part-type="species" reg="wumengensis">wumengensis</tp:taxon-name-part></tp:taxon-name></italic> is currently known only from one population of ca. 50 individuals at the type locality. The species could be endangered, but more data is needed to evaluate this reliably. The species was observed growing on moist rocks with other plants under forest cover in karst regions in Yanjin County, Yunnan.</p></tp:treatment-sec><tp:treatment-sec sec-type="Taxonomic affinities" id="SECID0ETNAC"><title>Taxonomic affinities.</title><p><italic><tp:taxon-name><tp:taxon-name-part taxon-name-part-type="genus" reg="Oreocharis">Oreocharis</tp:taxon-name-part> <tp:taxon-name-part taxon-name-part-type="species" reg="wumengensis">wumengensis</tp:taxon-name-part></tp:taxon-name></italic> is morphologically unique with sigmoid corolla within <italic><tp:taxon-name><tp:taxon-name-part taxon-name-part-type="genus" reg="Oreocharis">Oreocharis</tp:taxon-name-part></tp:taxon-name></italic><italic>s.l.</italic>, however there are certain similarities with other species in this genus. <italic><tp:taxon-name><tp:taxon-name-part taxon-name-part-type="genus" reg="Oreocharis">O.</tp:taxon-name-part> <tp:taxon-name-part taxon-name-part-type="species" reg="wumengensis">wumengensis</tp:taxon-name-part></tp:taxon-name></italic> is similar to <italic><tp:taxon-name><tp:taxon-name-part taxon-name-part-type="genus" reg="Oreocharis">O.</tp:taxon-name-part> <tp:taxon-name-part taxon-name-part-type="species" reg="panzhouensis">panzhouensis</tp:taxon-name-part></tp:taxon-name></italic> in the shape of corolla, however, it is obviously different from the latter species. The comparison of morphologically characters on related species are provided in Table <xref ref-type="table" rid="T1">1</xref>.</p><table-wrap id="T1" position="float" orientation="portrait"><label>Table 1.</label><caption><p>Morphological comparison between <italic><tp:taxon-name><tp:taxon-name-part taxon-name-part-type="genus" reg="Oreocharis">Oreocharis</tp:taxon-name-part> <tp:taxon-name-part taxon-name-part-type="species" reg="wumengensis">wumengensis</tp:taxon-name-part></tp:taxon-name></italic> and <italic><tp:taxon-name><tp:taxon-name-part taxon-name-part-type="genus" reg="Oreocharis">O.</tp:taxon-name-part> <tp:taxon-name-part taxon-name-part-type="species" reg="panzhouensis">panzhouensis</tp:taxon-name-part></tp:taxon-name></italic>.</p></caption><table id="TID0EI4AE" rules="all"><tbody><tr><th rowspan="1" colspan="1">Characters</th><th rowspan="1" colspan="1">
                    <italic><tp:taxon-name><tp:taxon-name-part taxon-name-part-type="genus" reg="Oreocharis">O.</tp:taxon-name-part> <tp:taxon-name-part taxon-name-part-type="species" reg="wumengensis">wumengensis</tp:taxon-name-part></tp:taxon-name></italic>
                  </th><th rowspan="1" colspan="1">
                    <italic><tp:taxon-name><tp:taxon-name-part taxon-name-part-type="genus" reg="Oreocharis">O.</tp:taxon-name-part> <tp:taxon-name-part taxon-name-part-type="species" reg="panzhouensis">panzhouensis</tp:taxon-name-part></tp:taxon-name></italic>
                  </th></tr><tr><td rowspan="1" colspan="1">Petiole</td><td rowspan="1" colspan="1">oblate, brown pubescent</td><td rowspan="1" colspan="1">round, brown villous</td></tr><tr><td rowspan="1" colspan="1">Leaf blade</td><td rowspan="1" colspan="1">oblong, long elliptic to oblanceolate</td><td rowspan="1" colspan="1">ovate to suborbicular</td></tr><tr><td rowspan="1" colspan="1">Peduncle</td><td rowspan="1" colspan="1">brown pubescent</td><td rowspan="1" colspan="1">brown villous</td></tr><tr><td rowspan="1" colspan="1">Bract</td><td rowspan="1" colspan="1">lanceolate to elliptic</td><td rowspan="1" colspan="1">linear to subulate</td></tr><tr><td rowspan="1" colspan="1">Pedicel</td><td rowspan="1" colspan="1">glandular pubescent</td><td rowspan="1" colspan="1">brown villous</td></tr><tr><td rowspan="1" colspan="1">Calyx</td><td rowspan="1" colspan="1">5-lobed to the base, lobes linear or narrowly triangular</td><td rowspan="1" colspan="1">5-lobed to the middle, lobes broadly triangular</td></tr><tr><td rowspan="1" colspan="1">Corolla</td><td rowspan="1" colspan="1">sigmoid, yellow, slightly contracted at the throat, outside sparsely brown pubescent and densely glandular pubescent</td><td rowspan="1" colspan="1">pale yellow, tube campanulate, outside pubescent and glandular-pubescent</td></tr><tr><td rowspan="1" colspan="1">Filament</td><td rowspan="1" colspan="1">linear, glandular pubescent</td><td rowspan="1" colspan="1">flattened, glabrous</td></tr><tr><td rowspan="1" colspan="1">Anthers</td><td rowspan="1" colspan="1">horseshoe shaped, coherent apically</td><td rowspan="1" colspan="1">broadly oblong, separated</td></tr><tr><td rowspan="1" colspan="1">Style</td><td rowspan="1" colspan="1">glandular pubescent</td><td rowspan="1" colspan="1">glabrous</td></tr></tbody></table></table-wrap></tp:treatment-sec></tp:taxon-treatment>
